# Supplementary material for: Current trends in the allocation of National Institute of Health funding of brain tumor research
Source: Neurooncol Adv. 2024 Dec 4;7(1):vdae203. doi: 10.1093/noajnl/vdae203 (PMC11969036; doi:10.1093/noajnl/vdae203)
Supplement: vdae203_suppl_Supplementary_File_S1 [file vdae203_suppl_Supplementary_File_S1.zip]

Archive with 1 entries (1 files):
- vdae203_suppl_Supplementary_File_S1.eps
